# Supplementary material for: Immunohistochemistry Successfully Uncovers Intratumoral Heterogeneity and Widespread Co-Losses of Chromatin Regulators in Clear Cell Renal Cell Carcinoma
Source: PLoS One. 2016 Oct 20;11(10):e0164554. doi: 10.1371/journal.pone.0164554 (PMC5072613; doi:10.1371/journal.pone.0164554)
Supplement: S1 Table — (XLS) [file pone.0164554.s003.xls]

## Sheet: stage 1
TMA	Patients	grade	PBRM1(p)	Arid1A(p)	SetD2(p)	Brg1(p)	BRM(p)
13-12(Stage 1)	1	2	0	0	1	0	0
	1	2	0	0	2	1	0
	1	2	0	0	2	0	0
	1	2	0	0	2	0	0
	2	3	1	2	2	2	2
	2	3	1	1	2	2	2
	2	3	1	1	2	2	2
	2	3	1	1	2	2	2
	3	3	2	1	2	2	2
	3	3	2	2	2	2	2
	3	3	2	2	2	2	2
	3	3	2	1	2	2	2
	4	2	1	0	2	2	0
	4	2	1	0	2	2	0
	4	3	0	0	2	1	0
	4	3	0	0	2	2	0
	5	3	1	0	2	1	0
	5	2	0	0	2	0	0
	5	3	1	0	2	2	0
	5	2	2	1	2	1	1
	6	2	2	2	2	2	2
	6	3	0	0	2	1	0
	6	3	0	2	2	2	2
	6	3	0	0	2	2	0
	7	3	1	1	2	1	0
	7	4	1	1	2	1	0
	7	2	0	0	1	0	0
	7	4	0	1	2	2	0
	8	3	1	0	1	1	0
	8	3	0	0	2	1	0
	8	3	1	0	2	2	2
	8	3	1	0	2	2	2
	9	2	1	2	2	2	0
	9	3	1	2	2	2	2
	9	3	1	1	2	2	2
	9	3	1	2	2	2	2
	10	2	1	0	2	1	0
	10	2	0	0	2	2	0
	10	2	0	1	2	2	0
	10	2	1	1	2	2	0
	11	4	2	2	2	2	2
	11	4	2	1	2	2	2
	11	4	2	2	2	2	2
	11	4	0	2	2	2	2
	12	3	1	1	2	2	0
	12	2	2	2	2	2	2
	12	2	2	1	2	2	1
	12	2	2	1	2	2	2
	13	2	2	2	2	2	2
	13	2	2	2	2	2	2
	13	2	2	2	2	2	2
	13	2	2	2	2	2	2
	14	2	2	2	2	2	2
	14	2	2	NT	2	2	2
	14	2	2	2	2	2	2
	14	2	2	2	2	2	2
	15	2	2	0	2	0	0
	15	2	2	0	2	0	0
	15	2	2	0	2	0	0
	15	2	2	0	2	1	1
	16	1	0	0	0	0	0
	16	1	0	0	0	0	0
	16	1	0	0	0	0	0
	16	1	0	0	0	0	0
	17	2	1	0	2	2	0
	17	2	1	1	2	2	2
	17	2	1	1	2	2	0
	17	2	1	0	2	1	0
	18	1	2	2	2	2	2
	18	1	2	2	2	1	2
	18	1	2	2	2	2	2
	18	1	2	2	2	2	2
	19	2	2	2	2	2	2
	19	2	1	1	2	2	0
	19	2	1	1	2	2	0
	19	2	2	2	2	2	2
	20	3	1	2	2	2	2
	20	3	2	2	2	2	2
	20	3	2	1	2	2	2
	20	3	2	2	2	2	2
	21	2	2	1	2	2	0
	21	2	1	2	2	2	2
	21	2	1	2	2	2	2
	21	2	1	1	2	2	2
	22	2	2	1	2	2	1
	22	2	1	1	2	1	NT
13-18(stage 1)	23	1	2	1	2	2	1
	23	1	2	2	2	2	2
	23	1	2	1	2	2	2
	23	1	2	2	2	2	2
	24	2	2	0	2	1	0
	24	2	2	0	2	2	0
	24	2	2	0	2	1	0
	24	2	2	0	2	1	0
	25	1	2	2	2	2	2
	25	1	2	2	2	2	2
	25	1	2	2	2	2	2
	25	1	NT	NT	NT	NT	NT
	26	3	2	1	2	2	2
	26	3	2	2	2	2	2
	26	3	2	2	2	2	2
	26	3	2	2	2	2	2
	27	2	2	0	2	2	2
	27	3	2	1	2	2	2
	27	3	2	1	2	2	2
	27	2	2	1	2	2	2
	28	2	2	2	2	2	2
	28	2	2	2	2	2	2
	28	2	2	2	2	2	2
	28	2	2	2	2	2	2
	29	2	2	1	2	2	1
	29	2	2	1	2	1	0
	29	2	2	2	2	2	2
	29	2	2	2	2	2	2
	30	2	1	0	2	1	0
	30	2	1	0	2	0	0
	30	2	1	0	1	0	0
	30	2	2	0	1	0	0
	31	4	2	2	2	2	2
	31	4	1	2	2	2	2
	31	4	0	2	2	2	2
	31	4	1	2	2	2	2
	32	3	1	1	2	2	1
	32	3	1	1	2	2	1
	32	3	1	1	2	2	2
	32	3	1	1	2	2	2
	33	2	2	2	2	2	2
	33	2	2	2	2	2	2
	33	2	2	2	2	2	2
	33	2	2	2	2	2	2
	34	3	2	1	2	2	2
	34	3	1	1	2	2	2
	34	3	2	2	2	2	2
	34	3	2	1	2	2	2
	35	3	2	0	2	2	0
	35	3	2	0	2	2	1
	35	3	1	0	2	2	0
	35	3	2	0	2	2	0
	36	2	2	1	2	2	1
	36	2	2	1	2	2	2
	36	2	2	1	2	2	2
	36	2	2	1	2	2	1
	37	3	2	2	2	2	2
	37	3	2	2	2	2	2
	37	3	2	2	2	2	2
	37	3	2	2	2	2	2
	38	2	1	0	0	2	1
	38	2	1	0	0	1	0
	38	2	1	0	2	2	1
	38	2	1	2	2	2	2
	39	3	2	1	2	2	1
	39	3	2	1	2	2	1
	39	3	2	0	2	1	1
	39	3	1	0	2	2	1
	40	3	2	2	2	2	2
	40	3	2	2	2	2	2
	40	3	2	1	2	2	2
	40	3	2	2	2	2	2
13-14(Stage 2)	1	3	0	0	1	0	0
	1	3	0	0	0	0	0
	1	3	1	0	1	1	0
	1	3	1	0	2	0	0
	2	2	2	0	2	2	1
	2	2	1	0	1	1	1
	2	3	0	0	2	2	1
	2	3	0	0	2	2	1
	3	2	2	0	2	1	0
	3	2	1	0	2	1	0
	3	2	0	0	0	0	0
	3	2	0	0	0	0	0
	4	3	2	1	2	2	0
	4	3	1	1	2	2	0
	4	3	1	1	2	2	2
	4	3	1	1	2	2	2
	5	4	2	2	2	2	2
	5	4	2	2	2	2	2
	5	4	2	1	2	2	1
	5	4	2	2	2	2	2
	6	3	1	1	2	2	1
	6	3	1	1	2	2	0
	6	4	0	2	2	2	2
	6	3	0	0	2	1	0
	7	2	1	0	2	2	2
	7	2	1	0	2	2	2
	7	2	1	0	2	2	NT
	7	2	2	0	2	2	0
	8	3	0	1	2	2	2
	8	3	0	0	2	2	0
	8	3	0	0	2	2	0
	8	3	1	0	1	0	0
	9	2	2	2	2	2	2
	9	2	2	2	2	2	2
	9	2	2	2	2	2	2
	9	2	2	2	2	2	2
	10	4	2	1	2	2	2
	10	4	2	2	2	2	2
	10	4	2	2	2	2	2
	10	4	2	2	2	2	2
	11	2	2	2	2	2	2
	11	2	2	2	2	2	2
	11	2	2	1	2	2	2
	11	2	2	1	2	1	0
	12	3	2	2	2	2	2
	12	3	2	2	2	2	2
	12	3	2	1	2	2	1
	12	3	2	1	2	2	1
	13	3	2	1	2	1	1
	13	3	2	2	2	1	2
	13	3	2	2	2	2	2
	13	3	0	2	1	1	2
	14	4	1	1	2	2	1
	14	4	2	2	2	2	2
	14	4	2	1	2	2	1
	14	4	2	2	2	2	2
	15	1	2	0	2	1	0
	15	1	2	0	1	0	0
	15	1	2	0	2	0	0
	15	1	1	0	1	0	0
	16	3	1	2	2	2	2
	16	3	2	1	2	1	2
	16	3	2	1	2	2	0
	16	3	2	1	2	2	1
	17	3	1	1	2	2	1
	17	3	0	0	1	2	0
	17	3	0	0	1	0	0
	17	3	0	0	2	0	0
	18	3	1	0	0	1	0
	18	4	0	0	0	0	0
	18	3	2	1	2	2	2
	18	3	2	1	2	2	2
	19	4	1	1	2	2	2
	19	2	1	1	2	1	1
	19	2	1	0	2	2	0
	19	3	1	0	2	2	0
	20	2	2	2	2	2	2
	20	2	2	2	2	2	2
	20	2	2	2	2	2	2
	20	2	2	1	2	2	2
13-19(stage 2)	21	3	0	0	0	0	0
	21	3	2	0	2	2	1
	21	3	2	1	2	1	2
	21	3	2	0	2	2	1
	22	3	2	0	2	2	1
	22	3	2	1	2	2	2
	22	3	2	1	2	2	2
	22	3	2	1	2	2	2
	23	3	2	2	2	2	2
	23	3	2	2	2	2	2
	23	3	2	2	2	2	2
	23	3	1	0	1	2	0
	24	1	2	1	2	2	2
	24	1	2	1	2	2	2
	24	1	2	2	2	2	2
	24	1	2	2	2	2	2
	25	3	2	0	2	2	2
	25	3	2	0	2	2	1
	25	3	2	1	2	2	1
	25	3	2	1	2	2	2
	26	3	2	2	2	2	2
	26	3	2	2	2	2	2
	26	3	2	1	2	2	1
	26	3	2	2	2	2	2
	27	3	2	1	2	2	2
	27	3	2	0	2	2	1
	27	3	2	1	2	2	2
	27	3	2	2	2	2	2
	28	3	1	1	2	0	1
	28	3	1	1	2	2	1
	28	3	0	0	1	1	1
	28	3	1	0	1	1	2
	29	2	2	2	2	2	2
	29	2	2	1	2	2	1
	29	2	2	1	2	2	1
	29	2	2	1	2	2	1
	30	3	2	1	2	2	2
	30	3	2	2	2	2	2
	30	3	2	1	2	2	1
	30	3	2	1	2	2	1
	31	3	2	1	2	2	2
	31	3	2	2	2	2	2
	31	3	2	2	2	2	2
	31	3	2	2	2	2	2
	32	3	1	0	2	2	0
	32	3	0	0	2	2	0
	32	3	0	0	2	0	0
	32	3	0	0	1	0	0
	33	3	1	0	2	2	0
	33	2	1	1	2	2	1
	33	2	1	1	2	2	1
	33	2	2	2	2	2	2
	34	3	0	0	0	0	0
	34	3	0	0	2	1	0
	34	4	0	0	2	1	2
	34	3	0	0	2	0	0
	35	1	2	1	2	2	2
	35	1	2	1	2	2	1
	35	1	2	1	2	2	1
	35	1	2	1	2	2	1
	36	4	2	2	2	2	2
	36	4	2	1	2	2	2
	36	4	2	2	2	2	2
	36	4	2	2	2	2	2
	37	2	2	1	2	2	2
	37	3	1	0	2	1	1
	37	2	2	1	1	2	0
	37	2	2	2	2	2	2
	38	1	NT	1	2	2	2
	38	1	2	1	2	2	2
	38	1	2	1	2	2	2
	38	1	2	1	2	2	2
	39	1	2	2	2	2	2
	39	1	2	2	2	2	2
	39	1	2	2	2	2	2
	39	1	2	2	2	2	2
	40	3	2	2	2	2	2
	40	3	2	2	2	2	2
	40	3	2	2	2	2	2
	40	3	2	2	2	2	2
13-15(stage 3)	1	2	2	1	2	2	2
	1	2	1	0	2	2	0
	1	2	1	0	2	2	0
	1	2	2	1	2	2	2
	2	4	1	1	2	2	2
	2	4	0	0	1	2	0
	2	4	0	0	2	2	0
	2	4	1	1	2	2	1
	3	3	2	1	2	2	2
	3	3	2	1	2	2	1
	3	3	2	1	2	2	1
	3	3	2	1	2	2	1
	4	4	1	1	2	2	2
	4	4	0	1	2	2	2
	4	3	0	1	1	2	2
	4	3	0	0	0	2	2
	5	3	2	1	2	2	2
	5	3	2	1	2	2	2
	5	3	2	1	2	2	2
	5	3	2	1	2	2	2
	6	4	1	1	2	2	2
	6	4	1	1	2	2	2
	6	4	1	1	2	2	2
	6	4	1	1	2	2	1
	7	3	1	0	2	2	0
	7	3	0	0	2	2	0
	7	3	0	0	2	2	0
	7	3	0	0	2	1	0
	8	3	1	1	2	2	2
	8	3	2	1	2	2	2
	8	3	1	2	2	2	2
	8	3	2	2	2	2	2
	9	4	1	2	2	2	2
	9	4	2	2	1	2	2
	9	4	1	1	2	1	2
	9	4	2	2	1	2	2
	10	2	2	1	2	1	1
	10	2	2	0	2	1	0
	10	2	2	0	2	1	1
	10	2	2	0	2	1	1
	11	2	0	1	2	2	2
	11	2	1	1	2	2	2
	11	2	2	2	2	2	2
	11	2	2	2	2	2	2
	12	3	2	2	2	2	2
	12	4	2	2	0	2	2
	12	3	2	2	2	2	2
	12	3	2	2	1	2	2
	13	2	1	1	2	1	1
	13	2	1	2	2	2	2
	13	2	1	2	2	2	2
	13	2	1	2	2	2	2
	14	3	2	2	2	2	2
	14	3	2	1	2	2	2
	14	3	2	1	2	2	1
	14	3	2	2	1	2	1
	15	2	2	0	1	1	1
	15	2	1	1	1	1	1
	15	2	2	1	2	2	2
	15	2	2	0	2	2	1
	16	3	2	1	2	2	2
	16	4	2	0	2	2	2
	16	4	2	0	2	2	2
	16	4	2	0	2	2	2
	17	3	1	1	2	2	1
	17	3	1	1	2	2	2
	17	3	1	1	2	2	2
	17	3	1	0	1	2	2
	18	3	2	2	2	2	2
	18	3	2	1	2	2	2
	18	3	2	0	2	2	2
	18	4	1	2	2	2	2
	19	3	2	1	2	2	2
	19	3	2	1	2	2	2
	19	3	2	1	2	2	2
	19	3	2	0	2	2	2
	20	3	1	2	2	2	2
	20	3	1	1	2	2	2
	20	3	NT	NT	2	2	2
	20	3	1	1	2	2	2
13-20(stage 3)	21	4	1	1	2	2	2
	21	4	1	1	2	2	2
	21	4	2	2	2	2	2
	21	4	2	1	2	2	2
	22	4	0	0	2	2	1
	22	2	1	0	2	1	1
	22	3	1	1	2	2	2
	22	3	1	2	2	2	2
	23	4	2	1	2	2	1
	23	4	1	1	2	2	1
	23	4	1	1	2	2	1
	23	4	1	1	2	2	2
	24	1	2	0	2	2	1
	24	1	2	1	2	2	2
	24	1	2	1	2	2	2
	24	1	2	1	2	2	2
	25	3	0	0	1	0	0
	25	3	0	0	1	1	1
	25	2	0	0	2	1	1
	25	3	1	1	2	2	2
	26	3	1	0	0	2	2
	26	3	1	1	2	2	2
	26	2	2	1	2	2	2
	26	3	1	0	1	1	0
	27	1	2	2	2	2	2
	27	1	2	2	2	2	2
	27	1	2	2	2	2	2
	27	1	1	1	2	2	2
	28	3	2	2	2	2	2
	28	3	2	1	2	2	2
	28	3	1	1	2	2	2
	28	3	1	0	2	1	0
	29	2	2	0	1	0	0
	29	2	2	0	2	1	0
	29	2	1	0	0	0	0
	29	2	1	0	1	0	0
	30	4	2	1	2	2	2
	30	4	2	1	2	2	1
	30	4	1	2	2	2	1
	30	4	2	2	2	2	2
	31	2	2	1	2	2	2
	31	2	2	2	2	2	2
	31	2	1	1	2	2	1
	31	1	2	1	2	2	0
	32	3	1	0	0	1	2
	32	3	0	0	0	0	0
	32	3	0	0	0	2	0
	32	3	1	0	0	2	0
	33	3	2	1	0	2	2
	33	3	2	1	0	2	2
	33	3	2	2	2	2	2
	33	3	2	2	2	2	2
	34	2	1	0	2	2	1
	34	2	2	0	2	2	2
	34	2	2	1	2	2	2
	34	2	2	0	2	2	2
	35	3	1	0	2	2	2
	35	3	1	2	2	2	2
	35	3	1	0	2	2	1
	35	2	1	0	2	2	1
	36	3	1	0	1	2	1
	36	3	1	1	1	2	1
	36	3	2	1	2	2	2
	36	3	2	1	2	2	2
	37	3	2	2	2	2	2
	37	3	2	1	2	2	2
	37	3	2	2	2	2	2
	37	3	2	1	2	2	1
	38	3	1	0	2	1	2
	38	2	2	2	2	2	2
	38	3	1	0	2	1	2
	38	3	1	0	2	1	2
	39	3	1	1	2	2	2
	39	3	1	1	2	2	2
	39	3	1	2	2	2	2
	39	3	2	2	2	2	2
	40	2	2	0	2	1	2
	40	2	1	0	1	1	2
	40	2	2	1	2	2	2
	40	2	2	1	2	2	2
13-13(stage 4)	1	3	1	0	2	2	0
	1	3	0	0	2	2	0
	1	4	0	0	0	2	1
	1	4	0	0	0	2	0
	2	2	0	1	2	2	1
	2	3	0	1	2	2	2
	2	2	0	2	2	2	2
	2	2	1	1	2	2	2
	3	2	1	1	2	1	1
	3	4	1	0	2	2	1
	3	4	0	1	2	2	1
	3	4	0	1	2	2	1
	4	2	0	1	2	1	1
	4	2	1	2	2	2	2
	4	3	0	1	2	1	1
	4	4	1	1	2	2	2
	5	3	1	2	2	2	2
	5	4	0	0	2	2	1
	5	4	0	1	2	2	2
	5	4	0	1	2	2	2
	6	2	0	0	1	0	0
	6	2	0	1	2	1	1
	6	2	0	1	2	1	1
	6	3	0	1	2	2	1
	7	3	0	0	0	2	0
	7	2	0	0	0	0	0
	7	2	1	2	2	2	2
	7	3	0	2	2	2	0
	8	2	2	2	2	2	2
	8	3	2	2	2	2	2
	8	2	2	2	2	2	2
	8	3	2	2	2	2	2
	9	4	0	0	2	2	2
	9	4	1	0	2	2	2
	9	2	2	1	2	2	2
	9	4	0	1	2	2	2
	10	2	0	0	2	2	0
	10	2	0	0	2	2	0
	10	3	1	0	2	2	0
	10	2	0	1	2	2	1
	11	3	2	2	2	2	2
	11	3	2	2	2	2	2
	11	3	2	2	2	2	2
	11	3	2	2	2	2	2
	12	3	0	0	2	2	0
	12	3	0	1	2	2	2
	12	3	0	2	2	2	2
	12	4	0	0	2	2	1
	13	3	0	0	0	0	0
	13	3	1	1	0	0	0
	13	3	0	0	2	1	0
	13	3	1	2	2	2	2
	14	2	2	2	2	1	2
	14	2	2	2	2	1	2
	14	2	2	1	2	0	1
	14	2	2	2	2	1	1
	15	3	1	1	2	2	2
	15	3	1	1	2	2	2
	15	4	0	2	2	2	2
	15	3	0	0	2	2	0
	16	4	1	2	2	2	2
	16	2	1	2	2	2	2
	16	2	1	2	2	2	2
	16	2	2	2	2	2	2
	17	4	0	0	2	2	0
	17	4	0	0	2	2	0
	17	4	0	0	2	1	0
	17	4	0	0	2	1	0
	18	3	1	2	2	2	2
	18	3	1	2	2	2	2
	18	3	1	2	2	2	2
	18	3	0	1	2	2	1
	19	2	2	2	2	2	2
	19	2	1	1	2	2	2
	19	2	0	0	2	2	2
	19	2	0	1	2	2	2
	20	3	1	1	2	2	2
	20	3	1	1	2	2	2
	20	3	1	2	2	2	2
	20	3	1	1	2	2	2
	21	2	2	1	2	2	2
	21	2	2	2	2	2	2
	21	3	2	1	2	2	2
	21	2	1	1	2	2	2
	22	2	2	2	2	2	2
	22	2	2	2	2	2	2
	22	3	2	2	2	2	2
	22	3	2	2	2	2	2
13-21(stage 4)	23	3	1	1	2	1	1
	23	3	1	0	1	1	0
	23	3	2	1	2	2	2
	23	3	1	0	2	2	1
	24	2	2	1	0	1	2
	24	2	2	1	0	2	2
	24	4	2	2	0	2	2
	24	4	2	2	2	2	2
	25	4	1	2	1	2	2
	25	4	1	2	0	2	2
	25	3	2	1	2	2	2
	25	4	1	2	2	2	2
	26	4	0	0	2	2	1
	26	4	2	0	2	2	1
	26	4	1	0	2	2	1
	26	4	2	0	2	1	1
	27	3	2	1	2	2	1
	27	3	2	1	2	1	1
	27	4	0	2	2	2	2
	27	2	2	2	2	2	2
	28	3	2	2	2	2	2
	28	3	2	2	2	2	2
	28	3	2	2	2	2	2
	28	3	2	2	2	2	2
	29	2	2	2	2	2	2
	29	3	1	0	1	2	2
	29	3	2	2	2	2	2
	29	3	1	0	2	2	1
	30	3	2	0	2	2	1
	30	4	0	0	0	2	1
	30	4	1	2	2	2	2
	30	4	1	2	2	2	2
	31	4	2	1	1	2	1
	31	4	1	2	2	2	2
	31	4	2	1	2	2	2
	31	4	2	1	2	2	2
	32	4	1	0	1	1	0
	32	4	1	0	0	2	0
	32	3	2	1	2	2	1
	32	3	1	0	1	2	2
	33	3	2	1	2	2	2
	33	3	2	1	2	2	2
	33	3	1	1	2	2	2
	33	3	2	1	2	2	1
	34	4	0	0	2	2	0
	34	2	2	1	2	2	2
	34	4	1	0	0	2	0
	34	4	0	0	2	2	2
	35	4	2	2	2	2	2
	35	4	2	2	2	2	2
	35	3	0	0	0	1	0
	35	3	0	0	0	0	0
	36	3	2	2	2	2	2
	36	3	2	2	2	2	2
	36	3	2	1	2	2	2
	36	3	2	1	2	2	2
	37	4	2	0	2	2	0
	37	3	2	0	2	2	0
	37	3	2	0	2	2	0
	37	3	2	0	2	1	0
	38	3	1	1	NT	2	NT
	38	3	2	0	NT	NT	NT
	38	3	2	1	1	2	2
	38	3	2	1	2	2	2
	39	3	1	0	2	2	0
	39	3	1	0	2	2	0
	39	3	1	0	1	1	0
	39	3	1	0	2	2	2
	40	4	2	1	2	2	2
	40	4	2	0	0	1	1
	40	3	2	0	1	1	1
	40	3	2	0	1	1	1
