# Supplementary material for: Immunohistochemistry Successfully Uncovers Intratumoral Heterogeneity and Widespread Co-Losses of Chromatin Regulators in Clear Cell Renal Cell Carcinoma
Source: PLoS One. 2016 Oct 20;11(10):e0164554. doi: 10.1371/journal.pone.0164554 (PMC5072613; doi:10.1371/journal.pone.0164554)
Supplement: S2 Table — 0 stands for expression loss and 1 for positive expression. (XLSX) [file pone.0164554.s004.xlsx]

## Sheet: Sheet1
		Tumors							Foci
		Arid1A							Arid1A
	PBRM1	0	1		p<0.0001			PBRM1	0	1		p<0.0001
	0	41	8					0	80	33
	1	40	71					1	127	400
		BRM							BRM
	Brg1	0	1		p<0.0001			Brg1	0	1		p<0.0001
	0	22	2					0	46	2
	1	39	97					1	105	487
		BRM							BRM
	PBRM1	0	1		p<0.0001			PBRM1	0	1		p<0.0001
	0	31	18					0	66	47
	1	30	81					1	85	442
		BRM							BRM
	Arid1A	0	1		p<0.0001			Arid1A	0	1		p<0.0001
	0	52	29					0	128	79
	1	9	70					1	23	410
		Brg1							Brg1
	PBRM1	0	1		p<0.0001			PBRM1	0	1		p<0.0001
	0	19	30					0	30	83
	1	5	106					1	18	509
		Brg1							Brg1
	Arid1A	0	1					Arid1A	0	1
	0	23	58		p<0.0001			0	45	162		p<0.0001
	1	1	78					1	3	430
		PBRM1							PBRM1
	SetD2	0	1					SetD2	0	1
	0	14	9		p=0.0013			0	24	20		p<0.0001
	1	35	102					1	89	507
		Arid1A							Arid1A
	SetD2	0	1					SetD2	0	1
	0	19	4		p=0.0012			0	35	9		p<0.0001
	1	62	75					1	172	424
		Brg1							Brg1
	SetD2	0	1		p<0.0001			SetD2	0	1		p<0.0001
	0	11	12					0	20	24
	1	13	124					1	28	568
		BRM							BRM
	SetD2	0	1		p=0.0019			SetD2	0	1		p<0.0001
	0	16	7					0	30	14
	1	45	92					1	121	475
		PBRM1, Arid1A, Brg1, BRM			p<0.0001				PBRM1, Arid1A, Brg1, BRM			p<0.0001
	SetD2	0	1					SetD2	0	1
	0	10	13					0	17	27
	1	8	129					1	13	583
